# Supplementary material for: Characterization and phylogenetic analysis of the complete mitochondrial genome sequence of Photinia serratifolia
Source: Sci Rep. 2023 Jan 14;13:770. doi: 10.1038/s41598-022-24327-x (PMC9840629; doi:10.1038/s41598-022-24327-x)
Supplement: Supplementary file 1 — Supplementary Information. [file 41598_2022_24327_MOESM1_ESM.zip]

Archive with 5 entries (5 files):
- Supplemental/Table S1.xlsx
- Supplemental/Table S2.xlsx
- Supplemental/Table S3.docx
- Supplemental/Table S4.xlsx
- Supplemental/Table S5.xlsx
