# Supplementary material for: Characterization and phylogenetic analysis of the complete mitochondrial genome sequence of Photinia serratifolia
Source: Sci Rep. 2023 Jan 14;13:770. doi: 10.1038/s41598-022-24327-x (PMC9840629; doi:10.1038/s41598-022-24327-x)
Supplement: Supplementary file 1 — Supplementary Information. [file 41598_2022_24327_MOESM1_ESM.zip › Supplemental/Table S1.xlsx]

## Sheet: Table S1
Table S1. The sequencing data of the P. serratifolia mitochondrial genome
Sample name	BGISEQ-500 sequencing data					Nanopore PromethION sequencing data
	Clean reads (bp)	Clean bases	Read length (bp)	Q20 (%)	GC (%)	Total reads	Total base (GB)	MaxLength (bp)	MeanLength (bp)	N50 Length (bp)	MeanQV
Photinia serratifolia	34296358	5144453700	150	0.9596	38.42	4898786	115.88	623972	23654	28672	11.05
