# Supplementary material for: Characterization and phylogenetic analysis of the complete mitochondrial genome sequence of Photinia serratifolia
Source: Sci Rep. 2023 Jan 14;13:770. doi: 10.1038/s41598-022-24327-x (PMC9840629; doi:10.1038/s41598-022-24327-x)
Supplement: Supplementary file 1 — Supplementary Information. [file 41598_2022_24327_MOESM1_ESM.zip › Supplemental/Table S2.xlsx]

## Sheet: Sheet1
Table S2. List of the species included in this stduy
Phylun	Class	Clade	Order	Family	Species	Mitogenome Length (bp)	Genes (Excludes ORF)	protein-coding genes	tRNA genes	rRNA genes	Pseudogene	GC content	Accession Number
Angiospermae	Eudicots	Rosids	Rosales	Rosaceae	Photinia serratifolia	473579	67	38	23	6		0.452	MZ153172
Angiospermae	Eudicots	Rosids	Rosales	Rosaceae	Rhaphiolepis bibas	434980	64	34	22	3	5	0.378	NC_045228.1
Angiospermae	Eudicots	Rosids	Rosales	Rosaceae	Pyrus betulifolia	469928	58	37	18	3		0.4528	NC_054332.1
Angiospermae	Eudicots	Rosids	Rosales	Rosaceae	Prunus avium	389709	44	25	16	3		0.4562	NC_044768.1
Angiospermae	Eudicots	Rosids	Rosales	Rosaceae	Sorbus torminalis	386758	56	33	18	3	2	0.4531	NC_052879.1
Angiospermae	Eudicots	Rosids	Rosales	Rosaceae	Sorbus aucuparia	384977	61	34	23	2	2	0.4539	NC_052880.1
Angiospermae	Eudicots	Rosids	Rosales	Rosaceae	Malus hupehensis	422555	64	37	20	2	5	0.4521	KR534606.1
Angiospermae	Eudicots	Rosids	Rosales	Rosaceae	Malus domestica	396947	61	33	20	4	4	0.454	NC_018554.1
Angiospermae	Eudicots	Rosids	Rosales	Rhamnaceae	Ziziphus jujuba	365190	58	35	19	2	2	0.4527	NC_029809.1
Angiospermae	Eudicots	Rosids	Rosales	Cannabaceae	Cannabis sativa	415602	55	35	15	3	2	0.4557	KU363807.1
Angiospermae	Eudicots	Rosids	Brassicales	Brassicaceae	Arabidopsis thaliana	367808	66	33	22	3	8	0.4479	NC_037304
Angiospermae	Eudicots	Rosids	Fabales	Fabaceae	Glycine max	402558	58	36	19	3		0.4503	NC_020455
Angiospermae	Eudicots	Asterids	Apiales	Apiaceae	Daucus carota	281132	80	48	25	4	3	0.4542	NC_017855.1
Angiospermae	Eudicots	Asterids	Solanales	Solanaceae	Nicotiana tabacum	430597	62	35	23	4		0.4496	NC_006581.1
Angiospermae	Eudicots	Asterids	Solanales	Solanaceae	Solanum lycopersicum	446257	72	39	27	5	1	0.4507	NC_035963.1
Angiospermae	Monocots	Commelinids	Poales	Poaceae	Zea mays	680603	58	33	16	3	6	0.4388	NC_008332.1
Angiospermae	Monocots	Commelinids	Poales	Poaceae	Oryza sativa	490520	59	31	22	3	3	0.4385	NC_011033.1
Gymnospermae	Cycadopsida		Cycadales	Cycadaceae	Cycas taitungensis	414903	70	39	26	3	2	0.4692	NC_010303.1
Gymnospermae	Ginkgoopsida		Ginkgoales	Ginkgoaceae	Ginkgo biloba	346544	66	40	23	3		0.5036	NC_027976.1
