# Supplementary material for: Characterization and phylogenetic analysis of the complete mitochondrial genome sequence of Photinia serratifolia
Source: Sci Rep. 2023 Jan 14;13:770. doi: 10.1038/s41598-022-24327-x (PMC9840629; doi:10.1038/s41598-022-24327-x)
Supplement: Supplementary file 1 — Supplementary Information. [file 41598_2022_24327_MOESM1_ESM.zip › Supplemental/Table S4.xlsx]

## Sheet: Sheet1
Table S4. Distribution of SSRs in the P. serratifolia mitochondrial genome
Repeats	5	6	7	8	9	10	11	12	13	14	15	total
A/T	-	-	-	-	-	17	14	5	3		2	41
C/G	-	-	-	-	-	4	2					6
AG/CT	-	3	1									4
AT/AT	-	1	1	1								3
AAC/GTT	2											2
AAG/CTT	1											1
AAT/ATT			1									1
ACT/AGT	1											1
