# Supplementary material for: Characterization and phylogenetic analysis of the complete mitochondrial genome sequence of Photinia serratifolia
Source: Sci Rep. 2023 Jan 14;13:770. doi: 10.1038/s41598-022-24327-x (PMC9840629; doi:10.1038/s41598-022-24327-x)
Supplement: Supplementary file 1 — Supplementary Information. [file 41598_2022_24327_MOESM1_ESM.zip › Supplemental/Table S5.xlsx]

## Sheet: Sheet1
Table S5. The non-tandem repeats identified in the mitogenome of P. serratifolia
Repeat	Length (bp)	Position (start-end)	Direction
Repeat_1	16660	61999-78658	+
		463990-473579-1-7070	-
Repeat_2	918	255908-256825	+
		343437-342520	-
Repeat_3	547	208842-209388	+
		346253-345707	-
Repeat_4	536	242215-242750	+
		279591-280126	+
Repeat_5	346	210830-211175	+
		370942-371287	+
Repeat_6	260	21109-21368	+
		255077-255336	+
Repeat_7	237	20886-21122	+
		432469-432233	-
Repeat_8	218	73792-74009	+
		440117-439900	-
		468856-468639	-
Repeat_9	213	210163-210375	+
		370246-370458	+
Repeat_10	210	81005-81214	+
		227297-227088	-
Repeat_11	169	138375-138543	+
		231668-231500	-
Repeat_12	164	216466-216629	+
		386471-386634	+
Repeat_13	151	311831-311981	+
		442346-442496	+
Repeat_14	133	49798-49930	+
		350655-350787	+
Repeat_15	132	268180-268311	+
		371449-371580	+
Repeat_16	121	43153-43273	+
		290376-290496	+
Repeat_17	121	38345-38465	+
		101941-101821	-
Repeat_18	118	243159-243276	+
		342146-342029	-
Repeat_19	118	210487-210604	+
		370599-370716	+
Repeat_20	115	7146-7260	+
		242862-242976	+
Repeat_21	114	344685-344798	+
		442478-442591	+
Repeat_22	105	6548-6652	+
		62521-62417	-
		194169-194065	-
Repeat_23	104	211205-211308	+
		451039-450936	-
Repeat_24	101	38855-38955	+
		101472-101372	-
Repeat_25	100	182425-182524	+
		430400-430499	+
Repeat_26	96	345516-345611	+
		371496-371401	-
Repeat_27	96	100183-100278	+
		403122-403217	+
Repeat_28	92	243474-243565	+
		341831-341740	-
Repeat_29	87	57473-57559	+
		167434-167520	+
Repeat_30	87	7944-8030	+
		238543-238629	+
Repeat_31	84	243302-243385	+
		342003-341920	-
Repeat_32	84	211337-211420	+
		450908-450825	-
Repeat_33	83	297135-297217	+
		439724-439806	+
Repeat_34	81	242915-242995	+
		342390-342310	-
Repeat_35	78	344726-344803	+
		403325-403248	-
Repeat_36	78	38487-38564	+
		101817-101740	-
Repeat_37	77	127817-127893	+
		231344-231420	+
Repeat_38	77	73499-73575	+
		177131-177055	-
		469149-469073	-
Repeat_39	73	344798-344726	-
		403253-403325	+
		442591-442519	-
Repeat_40	71	219295-219365	+
		358214-358284	+
Repeat_41	70	297040-297109	+
		439644-439713	+
Repeat_42	70	210759-210828	+
		370871-370940	+
Repeat_43	69	87374-87442	+
		311735-311667	-
Repeat_44	69	22626-22694	+
		358367-358299	-
Repeat_45	67	242847-242913	+
		342458-342392	-
Repeat_46	67	92586-92652	+
		141084-141018	-
Repeat_47	66	254983-255048	+
		368885-368950	+
Repeat_48	66	22970-23035	+
		193758-193693	-
Repeat_49	65	166279-166343	+
		227004-227068	+
Repeat_50	65	7281-7345	+
		242997-243061	+
Repeat_51	64	172197-172260	+
		218532-218469	-
Repeat_52	63	368793-368855	+
		404547-404609	+
Repeat_53	62	210696-210757	+
		370808-370869	+
Repeat_54	62	155065-155126	+
		345546-345607	+
		371466-371405	-
Repeat_55	62	7199-7260	+
		242915-242976	+
		342390-342329	-
Repeat_56	61	28880-28940	+
		259338-259398	+
Repeat_57	61	7565-7625	+
		342024-341964	-
Repeat_58	59	194167-194225	+
		263035-262977	-
Repeat_59	59	38726-38784	+
		101601-101543	-
Repeat_60	58	214852-214909	+
		428372-428429	+
Repeat_61	57	8166-8222	+
		238782-238838	+
Repeat_62	56	140918-140973	+
		172252-172197	-
		218477-218532	+
Repeat_63	55	8102-8156	+
		238710-238764	+
Repeat_64	53	127756-127808	+
		127858-127910	+
Repeat_65	53	96736-96788	+
		127963-128015	+
Repeat_66	52	7512-7563	+
		342077-342026	-
Repeat_67	52	7350-7401	+
		243066-243117	+
Repeat_68	52	7146-7197	+
		242862-242913	+
		342443-342392	-
Repeat_69	51	132502-132552	+
		137131-137081	-
Repeat_70	51	87445-87495	+
		311664-311614	-
Repeat_71	50	155050-155099	+
		239234-239185	-
Repeat_72	50	119566-119615	+
		234630-234581	-
